# Supplementary material for: Cell-autonomous and non-cell autonomous effects of neuronal BIN1 loss in vivo
Source: PLoS One. 2019 Aug 13;14(8):e0220125. doi: 10.1371/journal.pone.0220125 (PMC6692034; doi:10.1371/journal.pone.0220125)
Supplement: S2 Table — List of differentially expressed genes commonly shared by transcriptome of microglia from Bin1flox/flox:: Thy1-Cre+ and the transcriptome of microglia from CK-p25 mice clusters 3, 6 and 7, respectively. (XLSX) [file pone.0220125.s012.xlsx]

## Sheet: Intersect_cluster3
geneid	GeneName	GeneDescription	Bin1-Homo vs Bin1-WT.FoldChange	Bin1-Homo vs Bin1-WT.FDR_BH
ENSMUSG00000035385.5	Ccl2	chemokine (C-C motif) ligand 2	2.398	2.8294e-12
ENSMUSG00000018930.3	Ccl4	chemokine (C-C motif) ligand 4	1.9581	5.6845e-07
ENSMUSG00000003541.6	Ier3	immediate early response 3	1.8486	5.6845e-07
ENSMUSG00000027399.1	Il1a	interleukin 1 alpha	1.751	1.7101e-12
ENSMUSG00000024640.7	Psat1	phosphoserine aminotransferase 1	1.7284	2.1971e-05
ENSMUSG00000025492.6	Ifitm3	interferon induced transmembrane protein 3	1.6909	1.4753e-05
ENSMUSG00000079293.9	Clec7a	C-type lectin domain family 7, member a	1.6554	0.0002
ENSMUSG00000024610.12	Cd74	CD74 antigen (invariant polypeptide of major histocompatibility complex, class II antigen-associated)	1.6496	9.9311e-05
ENSMUSG00000050335.14	Lgals3	lectin, galactose binding, soluble 3	1.6456	0.0002
ENSMUSG00000015312.8	Gadd45b	growth arrest and DNA-damage-inducible 45 beta	1.6319	0.0003
ENSMUSG00000040829.12	Zmynd15	zinc finger, MYND-type containing 15	1.6285	0.0002
ENSMUSG00000068129.5	Cst7	cystatin F (leukocystatin)	1.6165	3.6631e-05
ENSMUSG00000046223.9	Plaur	plasminogen activator, urokinase receptor	1.5734	0.0001
ENSMUSG00000024401.12	Tnf	tumor necrosis factor	1.567	0.0003
ENSMUSG00000027506.13	Tpd52	tumor protein D52	1.5521	3.6928e-10
ENSMUSG00000002602.14	Axl	AXL receptor tyrosine kinase	1.5495	6.922e-05
ENSMUSG00000027597.13	Ahcy	S-adenosylhomocysteine hydrolase	1.5224	0.0031
ENSMUSG00000025579.12	Gaa	glucosidase, alpha, acid	-1.5424	8.1582e-08

## Sheet: Intersect_cluster6
geneid	GeneName	GeneDescription	Bin1-Homo vs Bin1-WT.FoldChange	Bin1-Homo vs Bin1-WT.FDR_BH
ENSMUSG00000035385.5	Ccl2	chemokine (C-C motif) ligand 2	2.398	2.8294e-12
ENSMUSG00000035356.14	Nfkbiz	nuclear factor of kappa light polypeptide gene enhancer in B cells inhibitor, zeta	2.1715	5.3086e-10
ENSMUSG00000018930.3	Ccl4	chemokine (C-C motif) ligand 4	1.9581	5.6845e-07
ENSMUSG00000032841.13	Prr5l	proline rich 5 like	1.8919	1.1516e-06
ENSMUSG00000053113.3	Socs3	suppressor of cytokine signaling 3	1.7873	1.4788e-05
ENSMUSG00000026628.11	Atf3	activating transcription factor 3	1.7518	7.0847e-07
ENSMUSG00000024640.7	Psat1	phosphoserine aminotransferase 1	1.7284	2.1971e-05
ENSMUSG00000060591.8	Ifitm2	interferon induced transmembrane protein 2	1.7019	6.1697e-05
ENSMUSG00000025492.6	Ifitm3	interferon induced transmembrane protein 3	1.6909	1.4753e-05
ENSMUSG00000079293.9	Clec7a	C-type lectin domain family 7, member a	1.6554	0.0002
ENSMUSG00000024610.12	Cd74	CD74 antigen (invariant polypeptide of major histocompatibility complex, class II antigen-associated)	1.6496	9.9311e-05
ENSMUSG00000030577.11	Cd22	CD22 antigen	1.6483	5.1808e-05
ENSMUSG00000053560.4	Ier2	immediate early response 2	1.6472	2.7009e-06
ENSMUSG00000050335.14	Lgals3	lectin, galactose binding, soluble 3	1.6456	0.0002
ENSMUSG00000015312.8	Gadd45b	growth arrest and DNA-damage-inducible 45 beta	1.6319	0.0003
ENSMUSG00000040829.12	Zmynd15	zinc finger, MYND-type containing 15	1.6285	0.0002
ENSMUSG00000045932.10	Ifit2	interferon-induced protein with tetratricopeptide repeats 2	1.6196	0.0002
ENSMUSG00000068129.5	Cst7	cystatin F (leukocystatin)	1.6165	3.6631e-05
ENSMUSG00000027398.11	Il1b	interleukin 1 beta	1.6153	0.0006
ENSMUSG00000046223.9	Plaur	plasminogen activator, urokinase receptor	1.5734	0.0001
ENSMUSG00000027506.13	Tpd52	tumor protein D52	1.5521	3.6928e-10
ENSMUSG00000002602.14	Axl	AXL receptor tyrosine kinase	1.5495	6.922e-05
ENSMUSG00000004707.12	Ly9	lymphocyte antigen 9	1.5492	0.0008
ENSMUSG00000033355.5	Rtp4	receptor transporter protein 4	1.5357	1.6153e-06
ENSMUSG00000027712.11	Anxa5	annexin A5	1.5143	6.922e-05
ENSMUSG00000025579.12	Gaa	glucosidase, alpha, acid	-1.5424	8.1582e-08
ENSMUSG00000046805.9	Mpeg1	macrophage expressed gene 1	-1.5569	0.0019

## Sheet: Intersect_cluster7
geneid	GeneName	GeneDescription	Bin1-Homo vs Bin1-WT.FoldChange	Bin1-Homo vs Bin1-WT.FDR_BH
ENSMUSG00000035385.5	Ccl2	chemokine (C-C motif) ligand 2	2.398	2.8294e-12
ENSMUSG00000018930.3	Ccl4	chemokine (C-C motif) ligand 4	1.9581	5.6845e-07
ENSMUSG00000024640.7	Psat1	phosphoserine aminotransferase 1	1.7284	2.1971e-05
ENSMUSG00000024401.12	Tnf	tumor necrosis factor	1.567	0.0003
ENSMUSG00000027597.13	Ahcy	S-adenosylhomocysteine hydrolase	1.5224	0.0031
